# Supplementary material for: Aging and Death in an Organism That Reproduces by Morphologically Symmetric Division
Source: PLoS Biol. 2005 Feb 1;3(2):e45. doi: 10.1371/journal.pbio.0030045 (PMC546039; doi:10.1371/journal.pbio.0030045)
Supplement: Dataset S1 — The lineage is represented as a series of letters, where “O” indicates a division as an old pole cell, and “N” a division as a new pole cell. The first cell in the tree is labeled “–.” The number of cells indicates how many individual cell growth rates comprise the average rate. At early points in the lineage, there are many more than 94 cells (the number of films), as each initial cell gives rise to two lineages (as it is not possible to assign old/new pole status to the initial cell), and some films start with more than one cell. The average growth rates approximately correspond to microns per minute. (52 KB XLS). [file pbio.0030045.sd001.xls]

## Sheet: stewart_dataset_S1
Lineage	Number of cells	Average growth rate
-	189	0.0274
N	193	0.0307
NN	195	0.0338
NNN	192	0.0359
NNNN	182	0.0368
NNNNN	164	0.0377
NNNNNN	131	0.0386
NNNNNNN	89	0.0388
NNNNNNNN	26	0.0373
NNNNNNNO	18	0.0368
NNNNNNO	80	0.0375
NNNNNNON	19	0.0376
NNNNNNOO	19	0.0364
NNNNNO	129	0.0377
NNNNNON	91	0.0381
NNNNNONN	22	0.0388
NNNNNONO	17	0.0371
NNNNNOO	88	0.0374
NNNNNOON	20	0.0386
NNNNNOOO	18	0.0364
NNNNO	167	0.0368
NNNNON	132	0.0379
NNNNONN	85	0.0382
NNNNONNN	21	0.0384
NNNNONNO	21	0.038
NNNNONO	83	0.0374
NNNNONON	19	0.0372
NNNNONOO	12	0.0385
NNNNOO	133	0.0372
NNNNOON	85	0.0375
NNNNOONN	20	0.0377
NNNNOONO	20	0.0388
NNNNOOO	84	0.0364
NNNNOOON	22	0.0376
NNNNOOOO	20	0.0375
NNNO	190	0.0361
NNNON	171	0.0374
NNNONN	137	0.0379
NNNONNN	81	0.0383
NNNONNNN	23	0.0386
NNNONNNO	19	0.0369
NNNONNO	83	0.0368
NNNONNON	21	0.0384
NNNONNOO	21	0.0364
NNNONO	136	0.0374
NNNONON	86	0.038
NNNONONN	17	0.037
NNNONONO	14	0.0381
NNNONOO	80	0.0378
NNNONOON	21	0.0379
NNNONOOO	18	0.0386
NNNOO	174	0.0362
NNNOON	140	0.0375
NNNOONN	82	0.0378
NNNOONNN	15	0.0372
NNNOONNO	16	0.0364
NNNOONO	86	0.037
NNNOONON	25	0.0378
NNNOONOO	18	0.0365
NNNOOO	141	0.0363
NNNOOON	87	0.0371
NNNOOONN	17	0.0375
NNNOOONO	22	0.035
NNNOOOO	82	0.0359
NNNOOOON	18	0.0374
NNNOOOOO	18	0.0366
NNO	197	0.0355
NNON	192	0.0366
NNONN	176	0.0367
NNONNN	138	0.0379
NNONNNN	88	0.0382
NNONNNNN	23	0.0377
NNONNNNO	18	0.0369
NNONNNO	84	0.0381
NNONNNON	18	0.0371
NNONNNOO	16	0.0361
NNONNO	138	0.0371
NNONNON	91	0.0383
NNONNONN	18	0.0383
NNONNONO	18	0.0378
NNONNOO	86	0.0365
NNONNOON	18	0.0359
NNONNOOO	15	0.0346
NNONO	171	0.0365
NNONON	128	0.038
NNONONN	84	0.0382
NNONONNN	17	0.0383
NNONONNO	14	0.0388
NNONONO	77	0.0375
NNONONON	13	0.0389
NNONONOO	13	0.0385
NNONOO	127	0.0368
NNONOON	76	0.0376
NNONOONN	17	0.0387
NNONOONO	12	0.0379
NNONOOO	79	0.0365
NNONOOON	15	0.0374
NNONOOOO	16	0.0371
NNOO	190	0.0354
NNOON	179	0.0367
NNOONN	135	0.0375
NNOONNN	90	0.0382
NNOONNNN	15	0.0374
NNOONNNO	18	0.0389
NNOONNO	89	0.0367
NNOONNON	17	0.0363
NNOONNOO	13	0.0352
NNOONO	134	0.0367
NNOONON	84	0.0381
NNOONONN	18	0.0371
NNOONONO	13	0.0377
NNOONOO	83	0.0367
NNOONOON	14	0.039
NNOONOOO	15	0.0365
NNOOO	171	0.0357
NNOOON	134	0.0368
NNOOONN	82	0.0371
NNOOONNN	14	0.0367
NNOOONNO	13	0.036
NNOOONO	82	0.0371
NNOOONON	15	0.0379
NNOOONOO	13	0.0356
NNOOOO	136	0.0351
NNOOOON	90	0.0369
NNOOOONN	12	0.0353
NNOOOONO	12	0.0372
NNOOOOO	85	0.0354
NNOOOOON	13	0.0365
NNOOOOOO	9	0.0337
NO	194	0.0337
NON	199	0.0353
NONN	191	0.0369
NONNN	179	0.0374
NONNNN	146	0.0375
NONNNNN	86	0.0388
NONNNNNN	22	0.0398
NONNNNNO	20	0.0377
NONNNNO	83	0.0379
NONNNNON	18	0.0385
NONNNNOO	19	0.0378
NONNNO	138	0.0375
NONNNON	84	0.0385
NONNNONN	25	0.0382
NONNNONO	18	0.0378
NONNNOO	82	0.0368
NONNNOON	21	0.038
NONNNOOO	17	0.0377
NONNO	177	0.0364
NONNON	135	0.038
NONNONN	90	0.0383
NONNONNN	23	0.0384
NONNONNO	20	0.0373
NONNONO	84	0.0375
NONNONON	17	0.0382
NONNONOO	17	0.0366
NONNOO	140	0.0367
NONNOON	86	0.0373
NONNOONN	21	0.0377
NONNOONO	15	0.0374
NONNOOO	81	0.0365
NONNOOON	18	0.038
NONNOOOO	15	0.0364
NONO	190	0.0356
NONON	168	0.0372
NONONN	135	0.0374
NONONNN	84	0.038
NONONNNN	22	0.0381
NONONNNO	20	0.037
NONONNO	85	0.0373
NONONNON	21	0.0383
NONONNOO	15	0.0356
NONONO	134	0.0366
NONONON	83	0.0382
NONONONN	25	0.0383
NONONONO	22	0.038
NONONOO	81	0.0367
NONONOON	14	0.0389
NONONOOO	15	0.0377
NONOO	168	0.0361
NONOON	137	0.0368
NONOONN	83	0.0375
NONOONNN	16	0.038
NONOONNO	13	0.0369
NONOONO	79	0.037
NONOONON	15	0.0379
NONOONOO	13	0.0356
NONOOO	133	0.0363
NONOOON	82	0.0371
NONOOONN	10	0.0375
NONOOONO	16	0.0362
NONOOOO	81	0.0362
NONOOOON	11	0.0356
NONOOOOO	10	0.0368
NOO	196	0.0343
NOON	193	0.0359
NOONN	170	0.0368
NOONNN	140	0.038
NOONNNN	90	0.0378
NOONNNNN	23	0.0394
NOONNNNO	22	0.0369
NOONNNO	89	0.0371
NOONNNON	16	0.0386
NOONNNOO	21	0.0375
NOONNO	137	0.0371
NOONNON	87	0.0374
NOONNONN	20	0.038
NOONNONO	19	0.035
NOONNOO	89	0.0364
NOONNOON	17	0.0364
NOONNOOO	20	0.0361
NOONO	172	0.036
NOONON	135	0.0374
NOONONN	90	0.038
NOONONNN	19	0.0397
NOONONNO	15	0.0373
NOONONO	89	0.0374
NOONONON	18	0.0382
NOONONOO	17	0.0366
NOONOO	138	0.0369
NOONOON	93	0.037
NOONOONN	14	0.038
NOONOONO	10	0.0362
NOONOOO	87	0.0364
NOONOOON	14	0.0356
NOONOOOO	14	0.0357
NOOO	190	0.0353
NOOON	170	0.0371
NOOONN	139	0.0366
NOOONNN	85	0.0371
NOOONNNN	16	0.0385
NOOONNNO	19	0.0372
NOOONNO	89	0.0369
NOOONNON	19	0.0379
NOOONNOO	15	0.0371
NOOONO	133	0.0369
NOOONON	88	0.0377
NOOONONN	18	0.0382
NOOONONO	17	0.0377
NOOONOO	83	0.0364
NOOONOON	18	0.0371
NOOONOOO	16	0.0361
NOOOO	172	0.0354
NOOOON	131	0.0366
NOOOONN	90	0.0365
NOOOONNN	15	0.0383
NOOOONNO	13	0.0364
NOOOONO	83	0.0366
NOOOONON	19	0.0371
NOOOONOO	16	0.0356
NOOOOO	125	0.0351
NOOOOON	83	0.0361
NOOOOONN	15	0.0363
NOOOOONO	11	0.036
NOOOOOO	78	0.0354
NOOOOOON	12	0.036
NOOOOOOO	10	0.0365
O	191	0.0312
ON	195	0.0332
ONN	194	0.0353
ONNN	187	0.0369
ONNNN	173	0.0372
ONNNNN	131	0.038
ONNNNNN	80	0.0381
ONNNNNNN	23	0.0391
ONNNNNNO	22	0.0378
ONNNNNO	83	0.0372
ONNNNNON	22	0.0389
ONNNNNOO	20	0.0356
ONNNNO	130	0.0376
ONNNNON	89	0.038
ONNNNONN	24	0.037
ONNNNONO	24	0.0377
ONNNNOO	85	0.0375
ONNNNOON	20	0.0365
ONNNNOOO	21	0.0362
ONNNO	166	0.0369
ONNNON	130	0.0379
ONNNONN	88	0.0385
ONNNONNN	19	0.0396
ONNNONNO	17	0.0373
ONNNONO	74	0.0385
ONNNONON	19	0.0379
ONNNONOO	16	0.0373
ONNNOO	131	0.0371
ONNNOON	87	0.0376
ONNNOONN	21	0.0358
ONNNOONO	13	0.0365
ONNNOOO	83	0.037
ONNNOOON	18	0.0373
ONNNOOOO	17	0.037
ONNO	185	0.0361
ONNON	170	0.0373
ONNONN	133	0.038
ONNONNN	85	0.0384
ONNONNNN	22	0.0378
ONNONNNO	17	0.0388
ONNONNO	83	0.0376
ONNONNON	15	0.0377
ONNONNOO	15	0.0367
ONNONO	124	0.0376
ONNONON	84	0.0382
ONNONONN	23	0.0382
ONNONONO	17	0.0385
ONNONOO	80	0.0368
ONNONOON	17	0.0378
ONNONOOO	22	0.0363
ONNOO	165	0.0356
ONNOON	129	0.0372
ONNOONN	89	0.0376
ONNOONNN	15	0.0386
ONNOONNO	13	0.0356
ONNOONO	87	0.0373
ONNOONON	15	0.0376
ONNOONOO	11	0.0358
ONNOOO	130	0.0361
ONNOOON	82	0.0371
ONNOOONN	17	0.0374
ONNOOONO	17	0.037
ONNOOOO	79	0.0359
ONNOOOON	16	0.0361
ONNOOOOO	12	0.035
ONO	196	0.0348
ONON	188	0.0368
ONONN	173	0.0376
ONONNN	129	0.0384
ONONNNN	82	0.0383
ONONNNNN	19	0.0396
ONONNNNO	17	0.0384
ONONNNO	82	0.038
ONONNNON	19	0.0381
ONONNNOO	16	0.0378
ONONNO	129	0.0372
ONONNON	79	0.0383
ONONNONN	19	0.0375
ONONNONO	16	0.038
ONONNOO	80	0.0372
ONONNOON	16	0.0382
ONONNOOO	12	0.0367
ONONO	169	0.0369
ONONON	125	0.0385
ONONONN	77	0.0378
ONONONNN	16	0.0387
ONONONNO	14	0.0376
ONONONO	76	0.0376
ONONONON	16	0.0386
ONONONOO	10	0.0381
ONONOO	126	0.0371
ONONOON	79	0.038
ONONOONN	13	0.0379
ONONOONO	16	0.0369
ONONOOO	78	0.0363
ONONOOON	16	0.0373
ONONOOOO	16	0.0353
ONOO	191	0.0354
ONOON	169	0.0368
ONOONN	138	0.0373
ONOONNN	78	0.038
ONOONNNN	20	0.0383
ONOONNNO	21	0.0366
ONOONNO	77	0.0376
ONOONNON	17	0.0361
ONOONNOO	19	0.0354
ONOONO	133	0.0371
ONOONON	75	0.0381
ONOONONN	12	0.037
ONOONONO	10	0.0381
ONOONOO	75	0.0372
ONOONOON	14	0.037
ONOONOOO	18	0.0375
ONOOO	175	0.0355
ONOOON	134	0.0372
ONOOONN	82	0.0375
ONOOONNN	18	0.0383
ONOOONNO	14	0.0366
ONOOONO	81	0.037
ONOOONON	14	0.0389
ONOOONOO	15	0.0368
ONOOOO	137	0.0358
ONOOOON	82	0.0372
ONOOOONN	15	0.0377
ONOOOONO	15	0.0375
ONOOOOO	77	0.0357
ONOOOOON	9	0.0372
ONOOOOOO	6	0.0347
OO	194	0.0333
OON	193	0.0351
OONN	191	0.0361
OONNN	172	0.0372
OONNNN	135	0.0382
OONNNNN	84	0.0384
OONNNNNN	24	0.0392
OONNNNNO	25	0.037
OONNNNO	82	0.0376
OONNNNON	21	0.0389
OONNNNOO	23	0.0363
OONNNO	132	0.0374
OONNNON	78	0.0382
OONNNONN	23	0.0394
OONNNONO	18	0.0395
OONNNOO	82	0.0373
OONNNOON	23	0.0392
OONNNOOO	25	0.0382
OONNO	174	0.0361
OONNON	131	0.0373
OONNONN	84	0.0378
OONNONNN	17	0.0382
OONNONNO	15	0.0372
OONNONO	83	0.0366
OONNONON	17	0.0396
OONNONOO	15	0.0385
OONNOO	136	0.0366
OONNOON	88	0.0375
OONNOONN	17	0.0374
OONNOONO	19	0.0366
OONNOOO	91	0.0363
OONNOOON	15	0.0362
OONNOOOO	20	0.0358
OONO	186	0.0357
OONON	164	0.0374
OONONN	128	0.0376
OONONNN	84	0.0381
OONONNNN	21	0.0393
OONONNNO	18	0.0378
OONONNO	77	0.0383
OONONNON	20	0.0375
OONONNOO	16	0.0369
OONONO	128	0.0371
OONONON	77	0.0385
OONONONN	18	0.0388
OONONONO	15	0.0375
OONONOO	79	0.037
OONONOON	18	0.0374
OONONOOO	19	0.0373
OONOO	168	0.0364
OONOON	130	0.0376
OONOONN	83	0.0383
OONOONNN	14	0.039
OONOONNO	19	0.0355
OONOONO	84	0.0371
OONOONON	16	0.0383
OONOONOO	14	0.0381
OONOOO	130	0.0364
OONOOON	77	0.0372
OONOOONN	19	0.0382
OONOOONO	13	0.0357
OONOOOO	79	0.0366
OONOOOON	18	0.0361
OONOOOOO	13	0.0339
OOO	194	0.0343
OOON	190	0.036
OOONN	176	0.0369
OOONNN	137	0.0377
OOONNNN	88	0.0381
OOONNNNN	24	0.0381
OOONNNNO	23	0.0371
OOONNNO	88	0.0368
OOONNNON	22	0.0379
OOONNNOO	22	0.0368
OOONNO	139	0.0369
OOONNON	85	0.038
OOONNONN	18	0.0381
OOONNONO	19	0.038
OOONNOO	83	0.0366
OOONNOON	13	0.0379
OOONNOOO	15	0.0357
OOONO	176	0.0368
OOONON	136	0.0378
OOONONN	87	0.0376
OOONONNN	16	0.0391
OOONONNO	17	0.0378
OOONONO	85	0.0375
OOONONON	15	0.0376
OOONONOO	13	0.0365
OOONOO	134	0.0366
OOONOON	87	0.0374
OOONOONN	14	0.0354
OOONOONO	14	0.0377
OOONOOO	86	0.0363
OOONOOON	15	0.0367
OOONOOOO	13	0.0371
OOOO	190	0.0348
OOOON	175	0.0367
OOOONN	138	0.0366
OOOONNN	95	0.0378
OOOONNNN	22	0.0365
OOOONNNO	18	0.0376
OOOONNO	89	0.0371
OOOONNON	15	0.037
OOOONNOO	17	0.0356
OOOONO	134	0.0365
OOOONON	88	0.0375
OOOONONN	13	0.0366
OOOONONO	18	0.0359
OOOONOO	86	0.0368
OOOONOON	11	0.0382
OOOONOOO	13	0.0364
OOOOO	178	0.035
OOOOON	141	0.0366
OOOOONN	86	0.0374
OOOOONNN	16	0.0367
OOOOONNO	16	0.0358
OOOOONO	82	0.0369
OOOOONON	16	0.0377
OOOOONOO	13	0.0359
OOOOOO	135	0.0343
OOOOOON	80	0.0369
OOOOOONN	12	0.0355
OOOOOONO	12	0.0374
OOOOOOO	75	0.0347
OOOOOOON	9	0.0358
OOOOOOOO	8	0.0366
